# Supplementary material for: Electrochemical Detection of Alpha-Fetoprotein Based on Black Phosphorus Nanosheets Modification with Iron Ions
Source: Micromachines (Basel). 2022 Apr 26;13(5):673. doi: 10.3390/mi13050673 (PMC9146063; doi:10.3390/mi13050673)
Supplement: Supplementary file 1 [file micromachines-13-00673-s001.zip]

Archive with 1 entries (1 files):
- micromachines-1646781-supplementary.pdf
